# Supplementary material for: Chemical Composition and Antioxidant Capacity of the Fruits of European Plum Cultivar “Čačanska Lepotica” Influenced by Different Rootstocks
Source: Foods. 2022 Sep 14;11(18):2844. doi: 10.3390/foods11182844 (PMC9498388; doi:10.3390/foods11182844)
Supplement: Supplementary file 1 [file foods-11-02844-s001.zip]

Archive with 1 entries (1 files):
- foods-1892388-supplementary.pdf
